# Supplementary material for: Health-Related Quality of Life in Radiologically Isolated Syndrome Resembles Relapsing–Remitting Multiple Sclerosis
Source: J Clin Med. 2026 Mar 13;15(6):2184. doi: 10.3390/jcm15062184 (PMC13027015; doi:10.3390/jcm15062184)
Supplement: Supplementary file 1 [file jcm-15-02184-s001.zip]

Archive with 1 entries (1 files):
- jcm-4163089-supplementary.pdf
